# Supplementary material for: Effect of Vitamin D Supplementation on (25(OH)D) Status in Children 12–30 Months of Age: A Randomized Clinical Trial
Source: Nutrients. 2023 Jun 15;15(12):2756. doi: 10.3390/nu15122756 (PMC10304884; doi:10.3390/nu15122756)
Supplement: Supplementary file 1 [file nutrients-15-02756-s001.zip]

Archive with 1 entries (1 files):
- nutrients-2408386-supplementary.pdf
